# Supplementary material for: Current Challenges of Cardiac Amyloidosis Awareness among Romanian Cardiologists
Source: Diagnostics (Basel). 2021 May 6;11(5):834. doi: 10.3390/diagnostics11050834 (PMC8148147; doi:10.3390/diagnostics11050834)
Supplement: Supplementary file 1 [file diagnostics-11-00834-s001.zip]

Archive with 1 entries (1 files):
- diagnostics-1176557-supplementary.pdf
